# Supplementary material for: Neural mechanisms of emotion during shifting perspectives and recognizing new information: An fMRI study
Source: PLoS One. 2025 Jun 26;20(6):e0309273. doi: 10.1371/journal.pone.0309273 (PMC12200689; doi:10.1371/journal.pone.0309273)
Supplement: S1 File — The file “stimulus.xlsx” lists the video filenames used for each condition. For instance, for participants (N = 10) who underwent the high-difficulty condition first followed by the low-difficulty condition, they viewed the videos in the sequence of v1_1.avi, v1_1.avi, v3_1.avi for the high-difficulty condition, followed by v1_2.avi, v1_2.avi, v3_2.avi, continuing up to v1_6.avi, v1_6.avi, v3_6.avi (a total of 6 trials). For the subsequent low-difficulty condition, they viewed videos in the sequence of v1_7.avi, v2_7.avi, v3_7.avi, followed by v1_8.avi, v2_8.avi, v3_8.avi, continuing up to v1_12.avi, v2_12.avi, v3_12.avi (a total of 6 trials). (XLSX) [file pone.0309273.s004.xlsx]

## Sheet: Subjective score
Participant No.	subjective score (average)
	Understanding of technique (N=20)		Degree of admiration (N=18)		Degree of interest (N=20)
	High-difficulty condition	Low-difficulty condition	High-difficulty condition	Low-difficulty condition	High-difficulty condition	Low-difficulty condition
1	3.25	5.25			1.5	5.75
2	1.66667	2.8			4.5	4.8
3	2.66667	3	2.83333	3	3	3.2
4	1.6	3.5	2	3.66667	2	3.5
5	5.33333	6.75	6.16667	6.2	6.33333	5.5
6	3.5	6.5	3.5	6.5	5.75	5.8
7	2.33333	4	3	3.66667	3	2.83333
8	4.5	6	4.5	4.6	4.5	4.4
9	4	4.16667	4	4	3.33333	3.83333
10	4.2	5.16667	5.2	5.66667	5.4	5.33333
11	5.5	5.66667	5.16667	5.5	4.83333	5
12	4.33333	5.4	4.5	5.16667	4.16667	4.33333
13	3.66667	6.6	4	6.4	3.16667	6.16667
14	4.83333	5.83333	6	6	5.16667	4.66667
15	5.33333	5.33333	4.5	5	5.66667	5.66667
16	3.75	4.16667	3.5	3.5	3.25	3.5
17	4.33333	5.16667	4.33333	5.16667	4.33333	5
18	4.83333	6	5	5.5	5	5.83333
19	3	6.4	4	6.4	5.8	7
20	5.8	6.4	5.4	6	5.4	6
Mean	3.92167	5.205	4.31111	5.10741	4.305	4.90583
Standard deviation	1.22625	1.21306	1.0964	1.12113	1.34223	1.11538

## Sheet: Functional connectivity H cond.
High-difficulty condition
Functional connectivity F value
	Caudate r	Caudate l	Putamen l	Putamen r	AC	IC l	IC r	FOrb r	FOrb l	pPaHC l	aPaHC l	Amygdala l	Hippocampus l	Amygdala r	Hippocampus r	aPaHC r	pPaHC r
Caudate r	NaN	10.132	2.56883	2.90641	3.15946	1.74773	1.51899	1.24142	2.02033	2.15821	-0.00762843	-0.138562	0.411797	-0.645212	1.14243	0.215626	-1.0594
Caudate l	10.132	NaN	4.33454	3.48269	4.82417	3.14227	3.68825	1.60966	0.69916	1.81795	-0.00737572	0.100673	-0.118961	-0.491758	0.120828	1.02802	-0.629713
Putamen l	2.56883	4.33454	NaN	9.78401	4.3035	2.83376	3.94524	2.09431	2.14304	1.69605	1.85108	2.98054	2.72459	2.46681	1.38329	-0.54032	0.858393
Putamen r	2.90641	3.48269	9.78401	NaN	3.26479	2.47002	3.61517	1.44768	2.95459	0.682303	1.29377	2.59818	2.85107	3.01554	2.36291	1.17464	-0.456714
AC	3.15946	4.82417	4.3035	3.26479	NaN	5.79515	5.46321	3.99503	2.42992	1.65114	2.41792	3.82245	1.88384	1.66007	1.79816	0.576723	0.163262
IC l	1.74773	3.14227	2.83376	2.47002	5.79515	NaN	12.7847	4.6773	4.1318	2.38692	1.58557	0.882843	1.40207	1.81121	1.01998	1.82607	0.27704
IC r	1.51899	3.68825	3.94524	3.61517	5.46321	12.7847	NaN	5.7407	4.04244	2.8244	1.49711	2.40246	2.62091	3.24479	3.17133	1.39569	2.23491
FOrb r	1.24142	1.60966	2.09431	1.44768	3.99503	4.6773	5.7407	NaN	8.61794	1.7862	3.88831	2.42924	3.51275	3.11347	5.14939	3.66103	0.955852
FOrb l	2.02033	0.69916	2.14304	2.95459	2.42992	4.1318	4.04244	8.61794	NaN	1.09129	0.996273	2.30191	3.55414	3.34444	3.71053	2.51075	1.08232
pPaHC l	2.15821	1.81795	1.69605	0.682303	1.65114	2.38692	2.8244	1.7862	1.09129	NaN	1.64334	0.822579	3.8977	2.35743	3.15838	4.59149	2.67863
aPaHC l	-0.00762843	-0.00737572	1.85108	1.29377	2.41792	1.58557	1.49711	3.88831	0.996273	1.64334	NaN	4.52494	3.48508	3.49349	5.27315	5.01346	1.71041
Amygdala l	-0.138562	0.100673	2.98054	2.59818	3.82245	0.882843	2.40246	2.42924	2.30191	0.822579	4.52494	NaN	2.73533	5.78256	3.88088	3.21794	1.68463
Hippocampus l	0.411797	-0.118961	2.72459	2.85107	1.88384	1.40207	2.62091	3.51275	3.55414	3.8977	3.48508	2.73533	NaN	4.07491	4.96517	3.58479	2.51605
Amygdala r	-0.645212	-0.491758	2.46681	3.01554	1.66007	1.81121	3.24479	3.11347	3.34444	2.35743	3.49349	5.78256	4.07491	NaN	6.25471	3.89805	2.05628
Hippocampus r	1.14243	0.120828	1.38329	2.36291	1.79816	1.01998	3.17133	5.14939	3.71053	3.15838	5.27315	3.88088	4.96517	6.25471	NaN	4.99253	2.22052
aPaHC r	0.215626	1.02802	-0.54032	1.17464	0.576723	1.82607	1.39569	3.66103	2.51075	4.59149	5.01346	3.21794	3.58479	3.89805	4.99253	NaN	1.61569
pPaHC r	-1.0594	-0.629713	0.858393	-0.456714	0.163262	0.27704	2.23491	0.955852	1.08232	2.67863	1.71041	1.68463	2.51605	2.05628	2.22052	1.61569	NaN
High-difficulty condition
Functional connectivity p value
	Caudate r	Caudate l	Putamen l	Putamen r	AC	IC l	IC r	FOrb r	FOrb l	pPaHC l	aPaHC l	Amygdala l	Hippocampus l	Amygdala r	Hippocampus r	aPaHC r	pPaHC r
Caudate r	NaN	2.89623e-07	0.0412222	0.0232232	0.0149734	0.147695	0.199509	0.29453	0.0968365	0.0775687	0.994192	0.925272	0.733647	0.591775	0.336809	0.876701	0.370877
Caudate l	2.89623e-07	NaN	0.00255644	0.00847047	0.00106879	0.0151993	0.00663425	0.173802	0.563341	0.135801	0.994192	0.934609	0.927004	0.683834	0.927004	0.384747	0.597934
Putamen l	0.0412222	0.00255644	NaN	3.38771e-07	0.00260647	0.026242	0.0047168	0.0858578	0.0789315	0.158718	0.130704	0.0204948	0.0315503	0.0480377	0.238807	0.65286	0.466556
Putamen r	0.0232232	0.00847047	3.38771e-07	NaN	0.0131983	0.0480377	0.00737478	0.22084	0.0212869	0.570386	0.27362	0.0393588	0.0257352	0.0193463	0.0545463	0.32367	0.704885
AC	0.0149734	0.00106879	0.00260647	0.0131983	NaN	0.000265793	0.000431502	0.00439131	0.0504403	0.166589	0.0508977	0.0052103	0.124364	0.165706	0.137658	0.631236	0.912284
IC l	0.147695	0.0151993	0.026242	0.0480377	0.000265793	NaN	1.20014e-08	0.00139504	0.00367229	0.0527592	0.179491	0.455312	0.236029	0.135919	0.385793	0.135348	0.833787
IC r	0.199509	0.00663425	0.0047168	0.00737478	0.000431502	1.20014e-08	NaN	0.000265793	0.004112	0.0263054	0.20508	0.0518124	0.0381182	0.0134842	0.0149734	0.236227	0.068234
FOrb r	0.29453	0.173802	0.0858578	0.22084	0.00439131	0.00139504	0.000265793	NaN	1.85482e-06	0.139146	0.0047168	0.0504403	0.00847047	0.0158779	0.000704826	0.00684485	0.415275
FOrb l	0.0968365	0.563341	0.0789315	0.0212869	0.0504403	0.00367229	0.004112	1.85482e-06	NaN	0.360325	0.395638	0.0603252	0.00800216	0.011299	0.00650917	0.0451621	0.36183
pPaHC l	0.0775687	0.135801	0.158718	0.570386	0.166589	0.0527592	0.0263054	0.139146	0.360325	NaN	0.167149	0.485165	0.0047168	0.0545463	0.0149734	0.00159413	0.0342488
aPaHC l	0.994192	0.994192	0.130704	0.27362	0.0508977	0.179491	0.20508	0.0047168	0.395638	0.167149	NaN	0.00175062	0.00847047	0.00847047	0.000589572	0.000834786	0.156354
Amygdala l	0.925272	0.934609	0.0204948	0.0393588	0.0052103	0.455312	0.0518124	0.0504403	0.0603252	0.485165	0.00175062	NaN	0.0313667	0.000265793	0.0047168	0.0139964	0.160267
Hippocampus l	0.733647	0.927004	0.0315503	0.0257352	0.124364	0.236029	0.0381182	0.00847047	0.00800216	0.0047168	0.00847047	0.0313667	NaN	0.00399158	0.000834786	0.00767672	0.0451621
Amygdala r	0.591775	0.683834	0.0480377	0.0193463	0.165706	0.135919	0.0134842	0.0158779	0.011299	0.0545463	0.00847047	0.000265793	0.00399158	NaN	0.000142817	0.0047168	0.0913851
Hippocampus r	0.336809	0.927004	0.238807	0.0545463	0.137658	0.385793	0.0149734	0.000704826	0.00650917	0.0149734	0.000589572	0.0047168	0.000834786	0.000142817	NaN	0.000834786	0.0693279
aPaHC r	0.876701	0.384747	0.65286	0.32367	0.631236	0.135348	0.236227	0.00684485	0.0451621	0.00159413	0.000834786	0.0139964	0.00767672	0.0047168	0.000834786	NaN	0.173748
pPaHC r	0.370877	0.597934	0.466556	0.704885	0.912284	0.833787	0.068234	0.415275	0.36183	0.0342488	0.156354	0.160267	0.0451621	0.0913851	0.0693279	0.173748	NaN

## Sheet: Functional connectivity L cond.
Low-difficulty condition
Functional connectivity F value
	IC r	IC l	FOrb r	FOrb l	Amygdala r	Hippocampus r	Hippocampus l	Amygdala l	aPaHC l	aPaHC r	pPaHC l	pPaHC r	AC	Putamen l	Putamen r	Caudate r	Caudate l
IC r	NaN	10.1348	4.32331	3.61166	5.20952	3.37768	1.34864	3.39181	2.06737	3.00506	3.80529	3.25292	4.69944	5.01422	3.29018	-0.424891	-0.982767
IC l	10.1348	NaN	4.09875	4.21719	3.96454	3.2469	0.297733	2.34637	1.72923	1.11785	1.82316	1.93517	3.18303	2.85463	2.44123	-0.504582	1.18601
FOrb r	4.32331	4.09875	NaN	8.00542	3.0688	2.55399	2.13972	2.1011	3.79041	3.15066	1.28473	2.42005	3.1759	1.43863	1.36539	0.626662	0.424593
FOrb l	3.61166	4.21719	8.00542	NaN	1.47451	3.1723	2.26384	2.98986	2.57075	2.9093	0.246947	1.01156	2.72661	1.90145	1.67096	0.730297	0.410337
Amygdala r	5.20952	3.96454	3.0688	1.47451	NaN	8.6676	11.4557	7.48575	3.76054	3.43707	4.30446	5.16574	2.25034	3.39309	2.3925	1.17277	0.464542
Hippocampus r	3.37768	3.2469	2.55399	3.1723	8.6676	NaN	7.66044	9.7365	5.00397	3.46106	3.15059	3.85475	1.64363	3.00323	3.33628	1.65039	0.794372
Hippocampus l	1.34864	0.297733	2.13972	2.26384	11.4557	7.66044	NaN	6.63745	5.79614	4.45396	2.96807	3.1448	4.00001	2.11902	3.50943	1.35855	1.06384
Amygdala l	3.39181	2.34637	2.1011	2.98986	7.48575	9.7365	6.63745	NaN	3.67577	3.75142	4.21404	1.78334	2.26361	2.65606	1.75072	-1.29737	0.136419
aPaHC l	2.06737	1.72923	3.79041	2.57075	3.76054	5.00397	5.79614	3.67577	NaN	4.94307	1.49876	2.31922	1.73337	-0.00924268	2.52295	-0.618934	-0.760197
aPaHC r	3.00506	1.11785	3.15066	2.9093	3.43707	3.46106	4.45396	3.75142	4.94307	NaN	1.9528	3.39166	3.98875	0.653618	0.689991	0.433617	-0.0706799
pPaHC l	3.80529	1.82316	1.28473	0.246947	4.30446	3.15059	2.96807	4.21404	1.49876	1.9528	NaN	4.84127	3.52326	0.583021	1.67153	0.0707082	-0.522675
pPaHC r	3.25292	1.93517	2.42005	1.01156	5.16574	3.85475	3.1448	1.78334	2.31922	3.39166	4.84127	NaN	3.41855	1.13503	1.62294	0.558885	-0.0554303
AC	4.69944	3.18303	3.1759	2.72661	2.25034	1.64363	4.00001	2.26361	1.73337	3.98875	3.52326	3.41855	NaN	1.33128	2.45977	2.87494	3.07461
Putamen l	5.01422	2.85463	1.43863	1.90145	3.39309	3.00323	2.11902	2.65606	-0.00924268	0.653618	0.583021	1.13503	1.33128	NaN	6.4503	3.18551	1.96219
Putamen r	3.29018	2.44123	1.36539	1.67096	2.3925	3.33628	3.50943	1.75072	2.52295	0.689991	1.67153	1.62294	2.45977	6.4503	NaN	2.75959	2.50013
Caudate r	-0.424891	-0.504582	0.626662	0.730297	1.17277	1.65039	1.35855	-1.29737	-0.618934	0.433617	0.0707082	0.558885	2.87494	3.18551	2.75959	NaN	4.95584
Caudate l	-0.982767	1.18601	0.424593	0.410337	0.464542	0.794372	1.06384	0.136419	-0.760197	-0.0706799	-0.522675	-0.0554303	3.07461	1.96219	2.50013	4.95584	NaN
Low-difficulty condition
Functional connectivity p value
	IC r	IC l	FOrb r	FOrb l	Amygdala r	Hippocampus r	Hippocampus l	Amygdala l	aPaHC l	aPaHC r	pPaHC l	pPaHC r	AC	Putamen l	Putamen r	Caudate r	Caudate l
IC r	NaN	2.88317e-07	0.00247698	0.00743386	0.000616901	0.0099943	0.255242	0.00991402	0.0861817	0.0171389	0.00560537	0.0122781	0.00117958	0.00076547	0.0116341	0.718146	0.406883
IC l	2.88317e-07	NaN	0.00346509	0.00277925	0.00418493	0.0122781	0.804637	0.054319	0.1478	0.343173	0.1299	0.10753	0.0133759	0.0218874	0.0464593	0.679621	0.318059
FOrb r	0.00247698	0.00346509	NaN	4.513e-06	0.0153466	0.0387883	0.07747	0.0816109	0.00560563	0.0134344	0.27499	0.047896	0.0133759	0.226474	0.253254	0.615244	0.718146
FOrb l	0.00743386	0.00277925	4.513e-06	NaN	0.215296	0.0133759	0.0618916	0.0173544	0.0379899	0.0200501	0.838422	0.393983	0.0280301	0.113361	0.160768	0.555862	0.723382
Amygdala r	0.000616901	0.00418493	0.0153466	0.215296	NaN	1.69847e-06	7.68635e-08	8.60975e-06	0.00574431	0.00988753	0.00247698	0.000623079	0.0627811	0.00991402	0.0500375	0.321593	0.704522
Hippocampus r	0.0099943	0.0122781	0.0387883	0.0133759	1.69847e-06	NaN	7.19066e-06	3.66186e-07	0.00076547	0.00961746	0.0134344	0.00518566	0.165323	0.0171389	0.0107243	0.165056	0.521082
Hippocampus l	0.255242	0.804637	0.07747	0.0618916	7.68635e-08	7.19066e-06	NaN	4.04946e-05	0.000188728	0.0019484	0.0179073	0.0134344	0.00411213	0.0797327	0.0088574	0.253601	0.368469
Amygdala l	0.00991402	0.054319	0.0816109	0.0173544	8.60975e-06	3.66186e-07	4.04946e-05	NaN	0.00661881	0.00574431	0.00277925	0.138313	0.0618916	0.0321386	0.145255	0.272046	0.919983
aPaHC l	0.0861817	0.1478	0.00560563	0.0379899	0.00574431	0.00076547	0.000188728	0.00661881	NaN	0.000767461	0.208673	0.0566866	0.1478	0.992722	0.0408241	0.615751	0.539822
aPaHC r	0.0171389	0.343173	0.0134344	0.0200501	0.00988753	0.00961746	0.0019484	0.00574431	0.000767461	NaN	0.105174	0.00991402	0.00411213	0.600694	0.579502	0.718146	0.958487
pPaHC l	0.00560537	0.1299	0.27499	0.838422	0.00247698	0.0134344	0.0179073	0.00277925	0.208673	0.105174	NaN	0.000907514	0.00882891	0.636992	0.160768	0.958487	0.671422
pPaHC r	0.0122781	0.10753	0.047896	0.393983	0.000623079	0.00518566	0.0134344	0.138313	0.0566866	0.00991402	0.000907514	NaN	0.00991402	0.337481	0.169759	0.649643	0.963459
AC	0.00117958	0.0133759	0.0133759	0.0280301	0.0627811	0.165323	0.00411213	0.0618916	0.1478	0.00411213	0.00882891	0.00991402	NaN	0.260037	0.0453192	0.0212723	0.0153466
Putamen l	0.00076547	0.0218874	0.226474	0.113361	0.00991402	0.0171389	0.0797327	0.0321386	0.992722	0.600694	0.636992	0.337481	0.260037	NaN	5.28497e-05	0.0133759	0.104519
Putamen r	0.0116341	0.0464593	0.253254	0.160768	0.0500375	0.0107243	0.0088574	0.145255	0.0408241	0.579502	0.160768	0.169759	0.0453192	5.28497e-05	NaN	0.0265046	0.0422274
Caudate r	0.718146	0.679621	0.615244	0.555862	0.321593	0.165056	0.253601	0.272046	0.615751	0.718146	0.958487	0.649643	0.0212723	0.0133759	0.0265046	NaN	0.000767461
Caudate l	0.406883	0.318059	0.718146	0.723382	0.704522	0.521082	0.368469	0.919983	0.539822	0.958487	0.671422	0.963459	0.0153466	0.104519	0.0422274	0.000767461	NaN
