# Supplementary material for: Neural mechanisms of emotion during shifting perspectives and recognizing new information: An fMRI study
Source: PLoS One. 2025 Jun 26;20(6):e0309273. doi: 10.1371/journal.pone.0309273 (PMC12200689; doi:10.1371/journal.pone.0309273)
Supplement: S1 Video — The combinations of video files presented in each condition are detailed in ‘Stimulus.xlsx.’ (ZIP) [file pone.0309273.s005.zip]

Archive with 13 entries (12 files):
- v3/
- v3/v3_1.avi
- v3/v3_10.avi
- v3/v3_11.avi
- v3/v3_12.avi
- v3/v3_2.avi
- v3/v3_3.avi
- v3/v3_4.avi
- v3/v3_5.avi
- v3/v3_6.avi
- v3/v3_7.avi
- v3/v3_8.avi
- v3/v3_9.avi
