# Supplementary material for: Neural mechanisms of emotion during shifting perspectives and recognizing new information: An fMRI study
Source: PLoS One. 2025 Jun 26;20(6):e0309273. doi: 10.1371/journal.pone.0309273 (PMC12200689; doi:10.1371/journal.pone.0309273)
Supplement: S2 Video — (ZIP) [file pone.0309273.s006.zip]

Archive with 13 entries (12 files):
- v1/
- v1/v1_1.avi
- v1/v1_10.avi
- v1/v1_11.avi
- v1/v1_12.avi
- v1/v1_2.avi
- v1/v1_3.avi
- v1/v1_4.avi
- v1/v1_5.avi
- v1/v1_6.avi
- v1/v1_7.avi
- v1/v1_8.avi
- v1/v1_9.avi
