# Supplementary material for: Neural mechanisms of emotion during shifting perspectives and recognizing new information: An fMRI study
Source: PLoS One. 2025 Jun 26;20(6):e0309273. doi: 10.1371/journal.pone.0309273 (PMC12200689; doi:10.1371/journal.pone.0309273)
Supplement: S3 Video — These were designed to reveal hints of the card magic technique from 9 seconds after the beginning of the video until the end. (ZIP) [file pone.0309273.s007.zip]

Archive with 13 entries (12 files):
- v2/
- v2/v2_1.avi
- v2/v2_10.avi
- v2/v2_11.avi
- v2/v2_12.avi
- v2/v2_2.avi
- v2/v2_3.avi
- v2/v2_4.avi
- v2/v2_5.avi
- v2/v2_6.avi
- v2/v2_7.avi
- v2/v2_8.avi
- v2/v2_9.avi
